# Supplementary material for: The 7-phenyl benzoxaborole series is active against Mycobacterium tuberculosis
Source: Tuberculosis (Edinb). 2018 Jan;108:96–8. doi: 10.1016/j.tube.2017.11.003 (PMC5854369; doi:10.1016/j.tube.2017.11.003)
Supplement: mmc1 [file mmc1.xml]

<?xml version="1.0" encoding="UTF-8" standalone="no"?><data:data><datasets><author>TANYA.PARISH@IDRI.ORG</author><type>0</type><dataset><value>3</value><reason>Other (please explain)</reason><comments>The data are in the manuscript</comments></dataset></datasets></data:data>
